# Supplementary material for: Mitochondrial Metabolic Biomarkers in Periodontitis: Discovery and Clinical Validation
Source: Int Dent J. 2026 Jun 13;76(4):109682. doi: 10.1016/j.identj.2026.109682 (PMC13279168; doi:10.1016/j.identj.2026.109682)
Supplement: Supplementary file 4 [file mmc4.xlsx]

## Sheet: 01.DEG_MMRGs
Supplementary Table 1 Mitochondrial Metabolism-Related Genes (MMRGs) Related Information Sheet.
MMRGs
ADH5
AFG1L
AIFM2
AKR1A1
AKR1B1
AKR1C4
AKR7A2
AKR7A3
ALDH2
ALDH4A1
AOC2
AOX1
ASPH
BID
C15orf48
CCNB1
CDK1
CHCHD2
CIAPIN1
COA6
COQ9
COX10
COX11
COX15
COX4I1
COX4I2
COX5A
COX5B
COX6A1
COX6A2
COX6B1
COX6C
COX7A1
COX7A2
COX7A2L
COX7A2P2
COX7B
COX7B2
COX7C
COX8A
COX8C
CYB561
CYB5A
CYB5B
CYBA
CYBB
CYC1
CYCS
CYP19A1
CYP1A2
DEGS1
DGUOK
DHDH
DHRS3
DLD
DMGDH
DNAJC15
ETFA
ETFB
ETFDH
ETFRF1
FDX1
FDX2
GFUS
GHITM
GLDC
GLRX
GLRX2
GPD1
GPD2
GPX2
GSR
HAAO
HSD17B6
IDH3B
IDO1
IMMP2L
ISCU
LOXL2
MAOB
ME1
ME2
MIR210
MT-CO1
MT-CO2
MT-CO3
MT-CYB
MT-ND1
MT-ND2
MT-ND3
MT-ND4
MT-ND4L
MT-ND5
MT-ND6
MTCO2P12
MYBBP1A
NCF1
NCF2
NDUFA1
NDUFA10
NDUFA11
NDUFA12
NDUFA13
NDUFA2
NDUFA3
NDUFA4
NDUFA4L2
NDUFA5
NDUFA6
NDUFA7
NDUFA8
NDUFA9
NDUFAB1
NDUFAF1
NDUFAF2
NDUFB1
NDUFB10
NDUFB11
NDUFB2
NDUFB3
NDUFB4
NDUFB5
NDUFB6
NDUFB7
NDUFB8
NDUFB9
NDUFC1
NDUFC2
NDUFC2-KCTD14
NDUFS1
NDUFS2
NDUFS3
NDUFS4
NDUFS5
NDUFS6
NDUFS7
NDUFS8
NDUFV1
NDUFV2
NDUFV3
NOX4
NQO2
P4HA2
PARK7
PHGDH
PINK1
POLG2
PPARGC1A
QDPR
RDH16
SCO2
SDHA
SDHAF2
SDHB
SDHC
SDHD
SLC25A12
SLC25A13
SLC25A18
SLC25A22
SNCA
SRD5A1
STEAP4
SURF1
TAZ
UQCC3
UQCR10
UQCR11
UQCRB
UQCRC1
UQCRC2
UQCRFS1
UQCRFS1P1
UQCRH
UQCRHL
UQCRQ
WDR93
XDH
ATP5F1A
ATP5F1B
ATP5F1C
ATP5F1D
ATP5F1E
ATP5IF1
ATP5MC1
ATP5MC2
ATP5MC3
ATP5ME
ATP5MF
ATP5MG
ATP5PB
ATP5PD
ATP5PF
ATP5PO
COX17
DMAC2L
MIR4691
MIR7113
MT-ATP6
MT-ATP8
SCO1
SLC25A14
SLC25A27
SLC25A4
SLC25A5
SLC25A6
SNORD138
UCP1
UCP2
UCP3
ACO2
CS
FH
IDH2
IDH3A
IDH3G
MDH2
OGDH
RPL18AP16
SUCLA2
SUCLG1
DLST
FAHD1
ME3
NNT
SUCLG2
ACLY
ACO1
ACOT4
GAD1
GAD2
IDH1
MDH1
ACAA1
ACADM
ACSS1
ADH1C
ADH4
ADH7
ALDH18A1
ALDH1A1
ALDH7A1
AOC3
ARG1
ARG2
ASNS
ASS1
AUH
BCAT1
BHMT
CAD
CBS
CPS1
CTH
DBH
DDC
EHHADH
EPRS1
FAH
FARSB
FTCD
G6PC2
GCLM
GLS
GLUD1
GLUL
GOT1
GOT2
GPT2
GSS
HADH
HAL
HDC
HIBADH
HIBCH
HMGCL
HMGCS2
HNMT
IARS1
LARS2
LDHA
MAOA
MARS2
MCCC1
MMUT
MPST
OAT
ODC1
OTC
PC
PCK1
PDHA1
PDHX
PDK4
PKM
PNMT
PPM1L
PYCR1
RARS1
SDS
SMS
SRM
TAT
TDO2
TH
TPH1
TPO
VARS1
WARS1
ACAA2
ACADL
ACADS
ACADSB
ACADVL
ACAT1
ACAT2
ACOX1
ACOX3
ACSL1
ACSL3
ACSL4
ACSL5
ACSL6
ADH1A
ADH1B
ADH6
ALDH1B1
ALDH3A2
ALDH9A1
CPT1A
CPT1B
CPT1C
CPT2
CYP4A11
CYP4A22
ECHS1
ECI1
ECI2
GCDH
HADHA
HADHB
AGK
AGPAT1
AGPAT2
AGPAT3
AGPAT4
AWAT2
CEL
DGAT1
DGAT2
DGKA
DGKB
DGKD
DGKE
DGKG
DGKH
DGKI
DGKQ
DGKZ
GK
GK2
GLA
GLYCTK
GPAM
GPAT2
GPAT3
GPAT4
LCLAT1
LIPC
LIPF
LIPG
LPL
MBOAT1
MBOAT2
MGLL
PLPP1
PLPP2
PLPP3
PNLIP
PNLIPRP1
PNLIPRP2
PNPLA3
TKFC
ACHE
ADPRM
CDIPT
CDS1
CDS2
CHAT
CHKA
CHKB
CHPT1
CRLS1
ETNK1
ETNK2
GNPAT
GPD1L
JMJD7-PLA2G4B
LCAT
LPCAT1
LPCAT2
LPCAT3
LPCAT4
LPGAT1
LYPLA1
LYPLA2
MBOAT7
PCYT1A
PCYT1B
PCYT2
PEMT
PGS1
PHOSPHO1
PISD
PLA2G10
PLA2G12A
PLA2G12B
PLA2G15
PLA2G1B
PLA2G2A
PLA2G2C
PLA2G2D
PLA2G2E
PLA2G2F
PLA2G3
PLA2G4A
PLA2G4B
PLA2G4E
PLA2G5
PLA2G6
PLD1
PLD2
PTDSS1
PTDSS2
ABCC1
ABCD1
ACACA
ACACB
ACAD10
ACAD11
ACBD4
ACBD5
ACBD6
ACBD7
ACOT1
ACOT11
ACOT12
ACOT13
ACOT2
ACOT6
ACOT7
ACOT8
ACOT9
ACOX2
ACOXL
ACSBG1
ACSBG2
ACSF2
ACSF3
ACSM3
ACSM6
AKR1C3
ALOX12
ALOX12B
ALOX15
ALOX15B
ALOX5
ALOX5AP
ALOXE3
AMACR
AWAT1
CBR1
CBR4
CRAT
CROT
CYP1A1
CYP1B1
CYP2C19
CYP2C8
CYP2C9
CYP2J2
CYP2U1
CYP4B1
CYP4F11
CYP4F2
CYP4F22
CYP4F3
CYP4F8
CYP8B1
DBI
DECR1
DECR2
DPEP1
DPEP2
DPEP3
ELOVL1
ELOVL2
ELOVL3
ELOVL4
ELOVL5
ELOVL6
ELOVL7
EPHX2
FAAH
FAAH2
FADS1
FADS2
FASN
GGT1
GGT5
GPX1
GPX4
HACD1
HACD2
HACD3
HACD4
HACL1
HAO2
HPGD
HPGDS
HSD17B12
HSD17B3
HSD17B4
HSD17B8
HTD2
LTA4H
LTC4S
MAPKAPK2
MCAT
MCEE
MECR
MID1IP1
MLYCD
MMAA
MORC2
NUDT19
NUDT7
OLAH
PCCA
PCCB
PCTP
PECR
PHYH
PON1
PON2
PON3
PPARD
PPT1
PPT2
PRKAA2
PRKAB2
PRKAG2
PRXL2B
PTGDS
PTGES
PTGES2
PTGES3
PTGIS
PTGR1
PTGR2
PTGS1
PTGS2
RXRA
SCD
SCD5
SCP2
SLC22A5
SLC25A1
SLC25A17
SLC25A20
SLC27A2
SLC27A3
TBXAS1
TECR
TECRL
THEM4
THEM5
THRSP
ABHD5
AGMO
CAV1
FABP1
FABP12
FABP2
FABP3
FABP4
FABP5
FABP6
FABP7
FABP9
GK3P
LIPE
LPIN1
LPIN2
LPIN3
MOGAT1
MOGAT2
MOGAT3
PLIN1
PLIN3
PNPLA4
PNPLA5
PPP1CA
PPP1CB
PPP1CC
PRKACA
PRKACB
PRKACG
AACS
ABCA1
ABCB11
ABCB4
ABCC3
ABHD3
ABHD4
ACER1
ACER2
ACER3
ACP6
ACSS3
AGPAT5
AGPS
AGT
AHR
AHRR
AKR1B15
AKR1C1
AKR1C2
AKR1D1
ALAS1
ALB
ALDH3B1
ALDH3B2
ALPI
ANGPTL4
ANKRD1
APOA1
APOA2
APOA5
ARF1
ARF3
ARNT
ARNT2
ARNTL
ARSA
ARSB
ARSD
ARSF
ARSG
ARSH
ARSI
ARSJ
ARSK
ARSL
ARV1
ASAH1
ASAH2
B3GALNT1
B4GALNT1
BAAT
BCHE
BDH1
BDH2
BMX
CARM1
CCNC
CD36
CDK19
CDK8
CEPT1
CERK
CERS1
CERS2
CERS3
CERS4
CERS5
CERS6
CERT1
CGA
CH25H
CHD9
CIDEA
CIDEC
CLOCK
CPNE1
CPNE3
CPNE6
CPNE7
CPTP
CREBBP
CSNK1G2
CSNK2A1
CSNK2A2
CSNK2B
CTSA
CUBN
CYP11A1
CYP11B1
CYP11B2
CYP17A1
CYP21A2
CYP24A1
CYP27A1
CYP27B1
CYP2D6
CYP2E1
CYP2R1
CYP39A1
CYP3A4
CYP46A1
CYP51A1
CYP7A1
CYP7B1
DDHD1
DDHD2
DEGS2
DGAT2L6
DHCR24
DHCR7
DHRS7B
EBP
ENPP6
ENPP7
EP300
ESRRA
ESYT1
ESYT2
ESYT3
ETNPPL
FA2H
FAM120B
FAR1
FAR2
FDFT1
FDPS
FDXR
FHL2
FIG4
FITM1
FITM2
G0S2
GALC
GBA
GBA2
GC
GDE1
GDPD1
GDPD3
GDPD5
GGPS1
GLB1
GLB1L
GLIPR1
GLTP
GM2A
GPCPD1
GPS2
GRHL1
GSTM4
HDAC3
HELZ2
HEXA
HEXB
HILPDA
HMGCLL1
HMGCR
HMGCS1
HSD11B1
HSD11B2
HSD17B1
HSD17B11
HSD17B13
HSD17B14
HSD17B2
HSD17B7
HSD3B1
HSD3B2
HSD3B7
IDI1
IDI2
INPP4A
INPP4B
INPP5D
INPP5E
INPP5F
INPP5J
INPP5K
INPPL1
INSIG1
INSIG2
KDSR
KPNB1
LBR
LGMN
LHB
LIPH
LIPI
LRP2
LSS
MBTPS1
MBTPS2
MED1
MED10
MED11
MED12
MED13
MED13L
MED14
MED15
MED16
MED17
MED18
MED19
MED20
MED21
MED22
MED23
MED24
MED25
MED26
MED27
MED28
MED29
MED30
MED31
MED4
MED6
MED7
MED8
MED9
MFSD2A
MIGA1
MIGA2
MSMO1
MTF1
MTM1
MTMR1
MTMR10
MTMR12
MTMR14
MTMR2
MTMR3
MTMR4
MTMR6
MTMR7
MTMR8
MTMR9
MVD
MVK
NCOA1
NCOA2
NCOA3
NCOA6
NCOR1
NCOR2
NEU1
NEU2
NEU3
NEU4
NFYA
NFYB
NFYC
NPAS2
NR1D1
NR1H2
NR1H3
NR1H4
NRF1
NSDHL
OCRL
ORMDL1
ORMDL2
ORMDL3
OSBP
OSBPL10
OSBPL1A
OSBPL2
OSBPL3
OSBPL5
OSBPL6
OSBPL7
OSBPL8
OSBPL9
OXCT1
OXCT2
PDCD6-AHRR
PEX11A
PI4K2A
PI4K2B
PI4KA
PI4KB
PIAS4
PIK3C2A
PIK3C2B
PIK3C2G
PIK3C3
PIK3CA
PIK3CB
PIK3CD
PIK3CG
PIK3R1
PIK3R2
PIK3R3
PIK3R4
PIK3R5
PIK3R6
PIKFYVE
PIP4K2A
PIP4K2B
PIP4K2C
PIP4P1
PIP5K1A
PIP5K1B
PIP5K1C
PITPNB
PITPNM1
PITPNM2
PITPNM3
PLA1A
PLA2G4C
PLA2G4D
PLA2G4F
PLA2R1
PLAAT1
PLAAT2
PLAAT3
PLAAT4
PLAAT5
PLB1
PLBD1
PLD3
PLD4
PLD6
PLEKHA1
PLEKHA2
PLEKHA3
PLEKHA4
PLEKHA5
PLEKHA6
PLEKHA8
PLIN2
PLPP6
PMVK
PNPLA2
PNPLA6
PNPLA7
PNPLA8
POMC
PPARA
PPARG
PPARGC1B
PRKD1
PRKD2
PRKD3
PSAP
PTEN
PTPMT1
PTPN13
RAB14
RAB4A
RAB5A
RAN
RGL1
RORA
RUFY1
RXRB
SACM1L
SAMD8
SAR1B
SBF1
SBF2
SC5D
SCAP
SEC23A
SEC24A
SEC24B
SEC24C
SEC24D
SELENOI
SERPINA6
SGMS1
SGMS2
SGPL1
SGPP1
SGPP2
SIN3A
SIN3B
SLC10A1
SLC10A2
SLC27A1
SLC27A5
SLC44A1
SLC44A2
SLC44A3
SLC44A4
SLC44A5
SLCO1A2
SLCO1B1
SLCO1B3
SMARCD3
SMPD1
SMPD2
SMPD3
SMPD4
SP1
SPHK1
SPHK2
SPNS2
SPTLC1
SPTLC2
SPTLC3
SPTSSA
SPTSSB
SQLE
SRD5A2
SRD5A3
SREBF1
SREBF2
STAR
STARD10
STARD3
STARD3NL
STARD4
STARD5
STARD6
STARD7
STS
SULT2A1
SUMF1
SUMF2
SUMO2
SYNJ1
SYNJ2
TBL1X
TBL1XR1
TGS1
THRAP3
TIAM2
TM7SF2
TMEM86B
TNFAIP8
TNFAIP8L1
TNFAIP8L2
TNFAIP8L3
TNFRSF21
TPTE
TPTE2
TRIB3
TSPO
TSPOAP1
TXNRD1
UBE2I
UGCG
UGT1A9
UGT8
VAC14
VAPA
VAPB
VDR
ADSL
AHCYL2
ALG3
ALMS1
ANKEF1
ARHGAP11A
BYSL
CABYR
CD70
CDC45
CENPF
DDX21
DLEU2
DONSON
E2F1
GMNN
GPSM2
HDAC2
HLCS
HPRT1
IER3
IFRD2
ILF3
KCNN4
MAS1L
MDC1
MDM1
METAP1
MRTO4
NCAPD2
NME1
NME2
NUP155
NUP205
NUP50
NUP88
ORC1
PADI3
PLGRKT
PLK4
PMCHL1
POLA1
PRPF38A
PRPS2
RAB6B
RFPL3S
RRM1
RRM2
SAC3D1
SEMA4B
SLC25A37
SLC30A10
SNRPA
SPEF2
SRPK1
UCK2
UTP18
ZBTB5
ZIC2
ZNF490
ZNF706
ADA
ADAL
ADK
ADSS1
ADSS2
AGXT2
AK1
AK2
AK4
AK5
AK6
AK7
AK8
AK9
AMPD1
AMPD2
AMPD3
APRT
ATIC
CDA
CMPK1
CTPS1
CTPS2
DCK
DCTD
DCTPP1
DHODH
DNPH1
DPYD
DPYS
DTYMK
DUT
ENTPD1
ENTPD2
ENTPD3
ENTPD4
ENTPD5
ENTPD6
ENTPD7
ENTPD8
GART
GDA
GMPR
GMPR2
GMPS
GUK1
IMPDH1
IMPDH2
ITPA
LHPP
NME3
NME4
NT5C
NT5C1A
NT5C1B
NT5C2
NT5C3A
NT5E
NT5M
NUDT1
NUDT13
NUDT15
NUDT16
NUDT18
NUDT5
NUDT9
PAICS
PFAS
PNP
PPAT
PUDP
RRM2B
SAMHD1
TK1
TK2
TXN
TYMP
TYMS
UCK1
UCKL1
UMPS
UPB1
UPP1
UPP2
AHCY
ALDH1L1
AMT
CHDH
DHFR
DNMT1
DNMT3A
DNMT3B
FOLH1
FOLH1B
MAT1A
MAT2B
MIR6778
MTFMT
MTHFD1
MTHFD1L
MTHFD2
MTHFR
MTHFS
MTR
MTRR
SHMT1
SHMT2
TCN2
OAZ1
POLB
POLD1
POLG
PRPS1
SAT1
