# Supplementary material for: Mitochondrial Metabolic Biomarkers in Periodontitis: Discovery and Clinical Validation
Source: Int Dent J. 2026 Jun 13;76(4):109682. doi: 10.1016/j.identj.2026.109682 (PMC13279168; doi:10.1016/j.identj.2026.109682)
Supplement: Supplementary file 5 [file mmc5.xlsx]

## Sheet: Sheet1
Supplementary Table 2 Patient tissue RT qPCR primer sequence.
Primers	Sequences (5’ to 3’)
OSBPL6-F	ACTTGCTGCTCAGGAGGTAT
OSBPL6-R	TGGAGTTCGGTGAAACCTGG
NUDT15-F	TGGAGTTCGGTGAAACCTGG
NUDT15-R	AAACAACGCAGTCCCCAGAA
ENTPD1-F	TGCGGGTTCTTCTCACACAA
ENTPD1-R	CCCAGGTAAACGGGTGTCTC
CYP24A1-F	AGCGATAATACGCCTCAGATGG
CYP24A1-R	GATGGTGCTGACACAGGTGA
ADA-F	AGATGAAGGCCAAAGAGGGC
ADA-R	GCCTTGACCCCGAAGTCTC
TDO2-F	GCACCGAGTGTCAGTGATCC
TDO2-R	GTCCAAGGCTGTCATCGTCT
GAPDH-F	ATGGGCAGCCGTTAGGAAAG
GAPDH-R	AGGAAAAGCATCACCCGGAG
