# Supplementary material for: Mitochondrial Metabolic Biomarkers in Periodontitis: Discovery and Clinical Validation
Source: Int Dent J. 2026 Jun 13;76(4):109682. doi: 10.1016/j.identj.2026.109682 (PMC13279168; doi:10.1016/j.identj.2026.109682)
Supplement: Supplementary file 8 — Supplementary Fig 1. Validation of the nomogram in the verification set. (A) Calibration curve. (B) Receiver operating characteristic curve. (C) Decision curve analysis curve. [file mmc8.xlsx]

## Sheet: Sheet1
Supplementary Table 5 Calculation of Statistical Power for RT-PCR Sample Analysis
Gene	Control mean	Control SD	PD mean	PDSD	Mean difference	Combined SD	Cohen_d	Efficacy
OSBPL6	1	0.2454	0.3995	0.1963	0.6005	0.2222	2.7024	0.9609
NUDT15	1	0.3466	0.6201	0.3068	0.3799	0.3273	1.1607	0.3659
ENTPD1	1	0.2095	2.1427	0.6382	1.1427	0.475	2.4058	0.9131
CYP24A1	1	0.2856	3.0774	1.3758	2.0774	0.9936	2.0908	0.8243
ADA	1	0.2396	2.4684	1.3754	1.4684	0.9872	1.4874	0.5425
TDO2	1	0.2392	2.5842	1.2542	1.5842	0.9028	1.7547	0.682
